# Supplementary material for: A multi-centre, open label, randomised, parallel-group, superiority Trial to compare the efficacy of URsodeoxycholic acid with RIFampicin in the management of women with severe early onset Intrahepatic Cholestasis of pregnancy: the TURRIFIC randomised trial
Source: BMC Pregnancy Childbirth. 2021 Jan 12;21:51. doi: 10.1186/s12884-020-03481-y (PMC7802989; doi:10.1186/s12884-020-03481-y)
Supplement: Supplementary file 1 — Additional file 1:. The approved master PICF for the TURRIFIC trial is attached as an appendix, together with a copy of the DSMC charter and the SPIRIT checklist. [file 12884_2020_3481_MOESM1_ESM.zip]

Archive with 3 entries (3 files):
- TURRIFIC DSMC Charter V2 Final 210920R2.pdf
- TURRIFIC PICF V5 Protocol paperR2.docx
- TURRIFIC SPIRIT checklist 101020R2.docx
